# Supplementary material for: ﻿Two new species, one new record, and one new synonym of Aeschynanthus (Gesneriaceae) from China
Source: PhytoKeys. 2025 Nov 4;265:241–55. doi: 10.3897/phytokeys.265.167339 (PMC12606072; doi:10.3897/phytokeys.265.167339)
Supplement: XML Treatment for Aeschynanthus succineus [file phytokeys.265.167339-treatment1.xml]

<!DOCTYPE tp:taxon-treatment
  PUBLIC "-//TaxonX//DTD Taxonomic Treatment Publishing DTD v0 20100105//EN" "tax-treatment-NSO.dtd">
<tp:taxon-treatment xmlns:tp="http://www.plazi.org/taxpub"><tp:treatment-meta><kwd-group><label>Taxon classification</label><kwd>
                <named-content content-type="kingdom">Plantae</named-content>
              </kwd><kwd>
                <named-content content-type="order">Lamiales</named-content>
              </kwd><kwd>
                <named-content content-type="family">Gesneriaceae</named-content>
              </kwd></kwd-group><mixed-citation publication-type="journal"><person-group><name><surname>Lin</surname><given-names>Lie-Wen</given-names></name><name><surname>Wang</surname><given-names>Li-Yan</given-names></name><name><surname>Guo</surname><given-names>Yong-Jie</given-names></name><name><surname>Cai</surname><given-names>Lei</given-names></name></person-group><article-title>﻿Two new species, one new record, and one new synonym of <italic><tp:taxon-name><tp:taxon-name-part taxon-name-part-type="genus" reg="Aeschynanthus">Aeschynanthus</tp:taxon-name-part></tp:taxon-name></italic> (<tp:taxon-name><tp:taxon-name-part taxon-name-part-type="family">Gesneriaceae</tp:taxon-name-part></tp:taxon-name>) from China</article-title><source>PhytoKeys</source><day>04</day><month>11</month><year>2025</year><volume>265</volume><fpage>241</fpage><lpage>255</lpage><pub-id pub-id-type="doi">10.3897/phytokeys.265.167339</pub-id></mixed-citation></tp:treatment-meta><tp:nomenclature><label>﻿</label><tp:taxon-name><object-id xmlns:xlink="http://www.w3.org/1999/xlink" content-type="arpha" xlink:type="simple">3ED2ECCE-E443-55E4-9ACE-524D44E63CDC</object-id>
              <tp:taxon-name-part taxon-name-part-type="genus" reg="Aeschynanthus">Aeschynanthus</tp:taxon-name-part>
              <tp:taxon-name-part taxon-name-part-type="species" reg="succineus">succineus</tp:taxon-name-part>
              <object-id xmlns:xlink="http://www.w3.org/1999/xlink" content-type="ipni" xlink:type="simple">urn:lsid:ipni.org:names:77371482-1</object-id>
            </tp:taxon-name><tp:taxon-authority>Lei Cai &amp; L.W.Lin</tp:taxon-authority><tp:taxon-status xmlns:xlink="http://www.w3.org/1999/xlink" xlink:type="simple">sp. nov.</tp:taxon-status><xref ref-type="fig" rid="F1">Fig. 1</xref></tp:nomenclature><tp:treatment-sec sec-type="diagnosis" id="SECID0EFJAC"><title>Diagnosis.</title><p><italic><tp:taxon-name><tp:taxon-name-part taxon-name-part-type="genus" reg="Aeschynanthus">Aeschynanthus</tp:taxon-name-part> <tp:taxon-name-part taxon-name-part-type="species" reg="succineus">succineus</tp:taxon-name-part></tp:taxon-name></italic> resembles <italic><tp:taxon-name><tp:taxon-name-part taxon-name-part-type="genus" reg="Aeschynanthus">A.</tp:taxon-name-part> <tp:taxon-name-part taxon-name-part-type="species" reg="sinolongicalyx">sinolongicalyx</tp:taxon-name-part></tp:taxon-name></italic> and <italic><tp:taxon-name><tp:taxon-name-part taxon-name-part-type="genus" reg="Aeschynanthus">A.</tp:taxon-name-part> <tp:taxon-name-part taxon-name-part-type="species" reg="longicaulis">longicaulis</tp:taxon-name-part></tp:taxon-name></italic> in having pale green vein patterns on the leaves but can be distinguished by having longer tubulate flowers (35–45 mm vs 20.5–31 mm), fused calyx, and pseudoterminal cymes (vs solitary flower in leaf axils in <italic><tp:taxon-name><tp:taxon-name-part taxon-name-part-type="genus" reg="Aeschynanthus">A.</tp:taxon-name-part> <tp:taxon-name-part taxon-name-part-type="species" reg="sinolongicalyx">sinolongicalyx</tp:taxon-name-part></tp:taxon-name></italic> and <italic><tp:taxon-name><tp:taxon-name-part taxon-name-part-type="genus" reg="Aeschynanthus">A.</tp:taxon-name-part> <tp:taxon-name-part taxon-name-part-type="species" reg="longicaulis">longicaulis</tp:taxon-name-part></tp:taxon-name></italic>). Most importantly, this new species can be distinguished from others by the dense pale-purple pubescence on the upper part of its style (Table <xref ref-type="table" rid="T1">1</xref>).</p><table-wrap id="T1" position="float" orientation="portrait"><label>Table 1.</label><caption><p>Morphological comparison of <italic><tp:taxon-name><tp:taxon-name-part taxon-name-part-type="genus" reg="Aeschynanthus">Aeschynanthus</tp:taxon-name-part> <tp:taxon-name-part taxon-name-part-type="species" reg="succineus">succineus</tp:taxon-name-part></tp:taxon-name></italic> sp. nov., <italic><tp:taxon-name><tp:taxon-name-part taxon-name-part-type="genus" reg="Aeschynanthus">A.</tp:taxon-name-part> <tp:taxon-name-part taxon-name-part-type="species" reg="sinolongicalyx">sinolongicalyx</tp:taxon-name-part></tp:taxon-name></italic>, and <italic><tp:taxon-name><tp:taxon-name-part taxon-name-part-type="genus" reg="Aeschynanthus">A.</tp:taxon-name-part> <tp:taxon-name-part taxon-name-part-type="species" reg="longicaulis">longicaulis</tp:taxon-name-part></tp:taxon-name></italic> (<xref ref-type="bibr" rid="B18">Wang et al. 1990</xref>; <xref ref-type="bibr" rid="B14">Middleton 2009</xref>).</p></caption><table id="TID0E4LAG" rules="all"><tbody><tr><th rowspan="1" colspan="1"/><th rowspan="1" colspan="1">
                      <tp:taxon-name><tp:taxon-name-part taxon-name-part-type="genus" reg="Aeschynanthus">A.</tp:taxon-name-part> <tp:taxon-name-part taxon-name-part-type="species" reg="succineus">succineus</tp:taxon-name-part></tp:taxon-name>
                    </th><th rowspan="1" colspan="1">
                      <tp:taxon-name><tp:taxon-name-part taxon-name-part-type="genus" reg="Aeschynanthus">A.</tp:taxon-name-part> <tp:taxon-name-part taxon-name-part-type="species" reg="sinolongicalyx">sinolongicalyx</tp:taxon-name-part></tp:taxon-name>
                    </th><th rowspan="1" colspan="1">
                      <tp:taxon-name><tp:taxon-name-part taxon-name-part-type="genus" reg="Aeschynanthus">A.</tp:taxon-name-part> <tp:taxon-name-part taxon-name-part-type="species" reg="longicaulis">longicaulis</tp:taxon-name-part></tp:taxon-name>
                    </th></tr><tr><td rowspan="1" colspan="1">Inflorescence</td><td rowspan="1" colspan="1">cymes pseudoterminal, 2–11 flowers</td><td rowspan="1" colspan="1">cymes axillary, 1–3 flowers</td><td rowspan="1" colspan="1">cymes pseudoterminal, 1–3 flowers</td></tr><tr><td rowspan="1" colspan="1">Corolla</td><td rowspan="1" colspan="1">35–45 mm, yellow and orange</td><td rowspan="1" colspan="1">24–28 mm, red, yellow at base</td><td rowspan="1" colspan="1">20.5–31 mm, yellow-green</td></tr><tr><td rowspan="1" colspan="1">Calyx</td><td rowspan="1" colspan="1">16–22 mm, lobes fused below middle</td><td rowspan="1" colspan="1">25–35 mm, 5-lobed from base</td><td rowspan="1" colspan="1">8–18 mm, 5-lobed from base</td></tr><tr><td rowspan="1" colspan="1">Pistil</td><td rowspan="1" colspan="1">densely pubescent on the upper part</td><td rowspan="1" colspan="1">sparsely pubescent</td><td rowspan="1" colspan="1">sparsely pubescent</td></tr></tbody></table></table-wrap></tp:treatment-sec><tp:treatment-sec sec-type="material" id="SECID0E5PAC"><title>Type.</title><p>China • Yunnan Province, introduced from southwestern Yunnan (cultivated in Kunming Botanical Garden on 20 June, 2016, introduction code: KBG2017062005), in flower, 22 September 2020, <italic>Cai Lei</italic> CL2020092201 (Holotype: KUN!; Isotype: KUN! IBK!).</p></tp:treatment-sec><tp:treatment-sec sec-type="description" id="SECID0EHAAE"><title>Description.</title><p>Epiphytic sub-shrubs, pendulous and branched. Stem glabrous, green, cylindrical. Leaves opposite; petiole 3–8 mm long, glabrous; leaf blade leathery, ovate or nearly lanceolate, 45–55 × 25–35 mm, weakly dentate at margins, glabrous on both sides, adaxial surface dark green with pale green vein patterns, abaxial surface pale green with pale red patterns. Cymes pseudoterminal, 2–11 flowers; pedicel glabrous, 6–15 mm long; bracts glabrous, 6–12 mm long, lanceolate. Calyx glabrous, greenish yellow to greenish red, 5-lobed, 16–22 × 4–6 mm, narrowly lanceolate, apex acute, margin entire, lobes fused into calyx tube (5–6 mm) at the base. Corolla 35–45 mm long, tubular, strongly oblique mouth, inflated at middle, externally yellow to orange, with 5 dark lines from the middle of corolla tube to the top of the lobes, glabrous or sparsely short-pubescent outside, with long purplish-red villous hairs robust hairs at the base of the corolla tube inside; lobes ca. 7 mm long, orange with purplish red spots at margin, apex rounded. Stamens 4, exserted; staminode ca. 1 mm long; anthers oblong, thecae parallel, pollen bright yellow. Filaments glabrous, cream white at the base, gradually changing to purplish red from the center to the top; anterior filaments 30–35 mm long, posterior filaments 22–28 mm long. Pistil 10–20 mm long, yellowish green, dense pale-purple pubescence on the upper part; ovary ca. 8 mm long, glabrous. Fruit and seed not observed.</p><fig id="F1" position="float" orientation="portrait"><object-id xmlns:xlink="http://www.w3.org/1999/xlink" content-type="doi" xlink:type="simple">10.3897/phytokeys.265.167339.figure1</object-id><object-id xmlns:xlink="http://www.w3.org/1999/xlink" content-type="arpha" xlink:type="simple">46C04779-36D5-5366-BEE9-883ACA7ACB07</object-id><label>Figure 1.</label><caption><p><italic><tp:taxon-name><tp:taxon-name-part taxon-name-part-type="genus" reg="Aeschynanthus">Aeschynanthus</tp:taxon-name-part> <tp:taxon-name-part taxon-name-part-type="species" reg="succineus">succineus</tp:taxon-name-part></tp:taxon-name></italic> Lei Cai &amp; L.W. Lin, sp. nov. A. Flowering plant; B. Leaf surfaces; C. Flower in side view; D. Flower, abaxial side; E. Opened corolla; F. Calyx, ovary, and pistil; G. Close-up of pistil. Scale bars: 1 cm (photographed by Cai Lei).</p></caption><graphic xmlns:xlink="http://www.w3.org/1999/xlink" xlink:href="phytokeys-265-241_article-167339__-g001.jpg" position="float" orientation="portrait" xlink:type="simple" id="oo_1457789.jpg"><uri content-type="original_file" xlink:type="simple">https://binary.pensoft.net/fig/1457789</uri></graphic></fig></tp:treatment-sec><tp:treatment-sec sec-type="phenology" id="SECID0EEBAE"><title>Phenology.</title><p>Flowers from September to October.</p></tp:treatment-sec><tp:treatment-sec sec-type="distribution" id="SECID0EJBAE"><title>Distribution and habitat.</title><p>According to the information provided by the cultivation staff, <italic><tp:taxon-name><tp:taxon-name-part taxon-name-part-type="genus" reg="Aeschynanthus">Aeschynanthus</tp:taxon-name-part> <tp:taxon-name-part taxon-name-part-type="species" reg="succineus">succineus</tp:taxon-name-part></tp:taxon-name></italic> is currently known only from material introduced from southwestern Yunnan and without detailed collected information. At present, this species is growing well on tree trunks in greenhouses of Kunming Botanical Garden.</p></tp:treatment-sec><tp:treatment-sec sec-type="etymology" id="SECID0E1BAE"><title>Etymology.</title><p>This species bears warm-toned flowers ranging from yellow to orange, resembling amber in color. The specific epithet ‘<italic>succineus</italic>’ (Latin <italic>succinum</italic>, ‘amber’) reflects this distinctive hue.</p></tp:treatment-sec><tp:treatment-sec sec-type="Vernacular name" id="SECID0EMCAE"><title>Vernacular name.</title><p>琥珀芒毛苣苔 Hu Po Mang Mao Ju Tai.</p></tp:treatment-sec><tp:treatment-sec sec-type="notes" id="SECID0ERCAE"><title>Notes.</title><p>This species was described based on cultivated material introduced to a botanical garden, and no wild populations have yet been discovered. Its precise distribution range and population size remain unknown; therefore, its conservation status is assessed as Data Deficient (<abbrev xmlns:xlink="http://www.w3.org/1999/xlink" xlink:title="Data Deficient" id="ABBRID0EXCAE" xlink:type="simple">DD</abbrev>).</p></tp:treatment-sec><ref-list><ref id="B18"><mixed-citation xmlns:xlink="http://www.w3.org/1999/xlink" xlink:type="simple"><person-group><name name-style="western"><surname>Wang</surname><given-names>WT</given-names></name><name name-style="western"><surname>Pan</surname><given-names>KY</given-names></name><name name-style="western"><surname>Li</surname><given-names>ZY</given-names></name></person-group> (<year>1990</year>) <article-title><tp:taxon-name><tp:taxon-name-part taxon-name-part-type="family">Gesneriaceae</tp:taxon-name-part></tp:taxon-name>.</article-title> In: <person-group><name name-style="western"><surname>Wang</surname><given-names>WT</given-names></name></person-group> (<role>Ed.</role>) <issue-title>Flora Reipublicae Popularis Sinicae (Vol.</issue-title><source>69). Science Press, Beijing</source>, <fpage>498</fpage>–<lpage>527</lpage>.</mixed-citation></ref><ref id="B14"><mixed-citation xmlns:xlink="http://www.w3.org/1999/xlink" xlink:type="simple"><person-group><name name-style="western"><surname>Middleton</surname><given-names>D</given-names></name></person-group> (<year>2009</year>) <article-title>A revision of <italic><tp:taxon-name><tp:taxon-name-part taxon-name-part-type="genus">Aeschynanthus</tp:taxon-name-part></tp:taxon-name></italic> (<tp:taxon-name><tp:taxon-name-part taxon-name-part-type="family">Gesneriaceae</tp:taxon-name-part></tp:taxon-name>) in Cambodia, Laos and Vietnam.</article-title><source>Edinburgh Journal of Botany</source><volume>66</volume>: <fpage>391</fpage>–<lpage>446</lpage>. <ext-link xlink:href="10.1017/S0960428609990047" ext-link-type="doi" xlink:type="simple">https://doi.org/10.1017/S0960428609990047</ext-link></mixed-citation></ref></ref-list></tp:taxon-treatment>
