# Supplementary material for: ﻿Two new species, one new record, and one new synonym of Aeschynanthus (Gesneriaceae) from China
Source: PhytoKeys. 2025 Nov 4;265:241–55. doi: 10.3897/phytokeys.265.167339 (PMC12606072; doi:10.3897/phytokeys.265.167339)
Supplement: XML Treatment for Aeschynanthus tongbiguanensis [file phytokeys.265.167339-treatment2.xml]

<!DOCTYPE tp:taxon-treatment
  PUBLIC "-//TaxonX//DTD Taxonomic Treatment Publishing DTD v0 20100105//EN" "tax-treatment-NSO.dtd">
<tp:taxon-treatment xmlns:tp="http://www.plazi.org/taxpub"><tp:treatment-meta><kwd-group><label>Taxon classification</label><kwd>
                <named-content content-type="kingdom">Plantae</named-content>
              </kwd><kwd>
                <named-content content-type="order">Lamiales</named-content>
              </kwd><kwd>
                <named-content content-type="family">Gesneriaceae</named-content>
              </kwd></kwd-group><mixed-citation publication-type="journal"><person-group><name><surname>Lin</surname><given-names>Lie-Wen</given-names></name><name><surname>Wang</surname><given-names>Li-Yan</given-names></name><name><surname>Guo</surname><given-names>Yong-Jie</given-names></name><name><surname>Cai</surname><given-names>Lei</given-names></name></person-group><article-title>﻿Two new species, one new record, and one new synonym of <italic><tp:taxon-name><tp:taxon-name-part taxon-name-part-type="genus" reg="Aeschynanthus">Aeschynanthus</tp:taxon-name-part></tp:taxon-name></italic> (<tp:taxon-name><tp:taxon-name-part taxon-name-part-type="family">Gesneriaceae</tp:taxon-name-part></tp:taxon-name>) from China</article-title><source>PhytoKeys</source><day>04</day><month>11</month><year>2025</year><volume>265</volume><fpage>241</fpage><lpage>255</lpage><pub-id pub-id-type="doi">10.3897/phytokeys.265.167339</pub-id></mixed-citation></tp:treatment-meta><tp:nomenclature><label>﻿</label><tp:taxon-name><object-id xmlns:xlink="http://www.w3.org/1999/xlink" content-type="arpha" xlink:type="simple">F65B93B2-1CF6-53D9-A17C-E7838F342C41</object-id>
              <tp:taxon-name-part taxon-name-part-type="genus" reg="Aeschynanthus">Aeschynanthus</tp:taxon-name-part>
              <tp:taxon-name-part taxon-name-part-type="species" reg="tongbiguanensis">tongbiguanensis</tp:taxon-name-part>
              <object-id xmlns:xlink="http://www.w3.org/1999/xlink" content-type="ipni" xlink:type="simple">urn:lsid:ipni.org:names:77371483-1</object-id>
            </tp:taxon-name><tp:taxon-authority>Lei Cai &amp; L.W.Lin</tp:taxon-authority><tp:taxon-status xmlns:xlink="http://www.w3.org/1999/xlink" xlink:type="simple">sp. nov.</tp:taxon-status><xref ref-type="fig" rid="F2">Fig. 2</xref></tp:nomenclature><tp:treatment-sec sec-type="diagnosis" id="SECID0EJEAE"><title>Diagnosis.</title><p>This new species can be distinguished from <italic><tp:taxon-name><tp:taxon-name-part taxon-name-part-type="genus" reg="Aeschynanthus">Aeschynanthus</tp:taxon-name-part> <tp:taxon-name-part taxon-name-part-type="species" reg="tubulosus">tubulosus</tp:taxon-name-part></tp:taxon-name></italic> by its much smaller flowers (13–18 mm vs 30–35 mm) and leaves, along with lanuginose new shoots (vs pubescent young stems in <italic><tp:taxon-name><tp:taxon-name-part taxon-name-part-type="genus" reg="Aeschynanthus">A.</tp:taxon-name-part> <tp:taxon-name-part taxon-name-part-type="species" reg="tubulosus">tubulosus</tp:taxon-name-part></tp:taxon-name></italic>). Additionally, the glandular ovary and pistil, together with the included stamens and stigma of <italic><tp:taxon-name><tp:taxon-name-part taxon-name-part-type="genus" reg="Aeschynanthus">A.</tp:taxon-name-part> <tp:taxon-name-part taxon-name-part-type="species" reg="tongbiguanensis">tongbiguanensis</tp:taxon-name-part></tp:taxon-name></italic>, are absent in other shrub-like <italic><tp:taxon-name><tp:taxon-name-part taxon-name-part-type="genus" reg="Aeschynanthus">Aeschynanthus</tp:taxon-name-part></tp:taxon-name></italic> species in the region (such as <italic><tp:taxon-name><tp:taxon-name-part taxon-name-part-type="genus" reg="Aeschynanthus">A.</tp:taxon-name-part> <tp:taxon-name-part taxon-name-part-type="species" reg="buxifolius">buxifolius</tp:taxon-name-part></tp:taxon-name></italic>, <italic><tp:taxon-name><tp:taxon-name-part taxon-name-part-type="genus" reg="Aeschynanthus">A.</tp:taxon-name-part> <tp:taxon-name-part taxon-name-part-type="species" reg="andersonii">andersonii</tp:taxon-name-part></tp:taxon-name></italic>, and <italic><tp:taxon-name><tp:taxon-name-part taxon-name-part-type="genus" reg="Aeschynanthus">A.</tp:taxon-name-part> <tp:taxon-name-part taxon-name-part-type="species" reg="humilis">humilis</tp:taxon-name-part></tp:taxon-name></italic>). Moreover, the flower phenology of <italic><tp:taxon-name><tp:taxon-name-part taxon-name-part-type="genus" reg="Aeschynanthus">A.</tp:taxon-name-part> <tp:taxon-name-part taxon-name-part-type="species" reg="tongbiguanensis">tongbiguanensis</tp:taxon-name-part></tp:taxon-name></italic> does not overlap with these other species (Table <xref ref-type="table" rid="T2">2</xref>).</p><fig id="F2" position="float" orientation="portrait"><object-id xmlns:xlink="http://www.w3.org/1999/xlink" content-type="doi" xlink:type="simple">10.3897/phytokeys.265.167339.figure2</object-id><object-id xmlns:xlink="http://www.w3.org/1999/xlink" content-type="arpha" xlink:type="simple">BC57F8BF-96EE-5D8E-8D9E-727211919409</object-id><label>Figure 2.</label><caption><p><italic><tp:taxon-name><tp:taxon-name-part taxon-name-part-type="genus" reg="Aeschynanthus">Aeschynanthus</tp:taxon-name-part> <tp:taxon-name-part taxon-name-part-type="species" reg="tongbiguanensis">tongbiguanensis</tp:taxon-name-part></tp:taxon-name></italic> Lei Cai &amp; L.W. Lin, sp. nov. A. Flowering plant; B. Young shoot; C. Flower in side view; D. Opened corolla; E. Calyx, ovary, and pistil; F. Close-up of pistil. Scale bars: 1 cm (photographed by Cai Lei and Lin Lie Wen).</p></caption><graphic xmlns:xlink="http://www.w3.org/1999/xlink" xlink:href="phytokeys-265-241_article-167339__-g002.jpg" position="float" orientation="portrait" xlink:type="simple" id="oo_1457704.jpg"><uri content-type="original_file" xlink:type="simple">https://binary.pensoft.net/fig/1457704</uri></graphic></fig><table-wrap id="T2" position="float" orientation="portrait"><label>Table 2.</label><caption><p>Morphological comparison of <italic><tp:taxon-name><tp:taxon-name-part taxon-name-part-type="genus" reg="Aeschynanthus">Aeschynanthus</tp:taxon-name-part> <tp:taxon-name-part taxon-name-part-type="species" reg="tongbiguanensis">tongbiguanensis</tp:taxon-name-part></tp:taxon-name></italic> sp. nov., <italic><tp:taxon-name><tp:taxon-name-part taxon-name-part-type="genus" reg="Aeschynanthus">A.</tp:taxon-name-part> <tp:taxon-name-part taxon-name-part-type="species" reg="tubulosus">tubulosus</tp:taxon-name-part></tp:taxon-name></italic>, and <italic><tp:taxon-name><tp:taxon-name-part taxon-name-part-type="genus" reg="Aeschynanthus">A.</tp:taxon-name-part> <tp:taxon-name-part taxon-name-part-type="species" reg="humilis">humilis</tp:taxon-name-part></tp:taxon-name></italic> (<xref ref-type="bibr" rid="B18">Wang et al. 1990</xref>; <xref ref-type="bibr" rid="B14">Middleton 2009</xref>).</p></caption><table id="TID0EQQAG" rules="all"><tbody><tr><th rowspan="1" colspan="1"/><th rowspan="1" colspan="1">
                      <tp:taxon-name><tp:taxon-name-part taxon-name-part-type="genus" reg="Aeschynanthus">A.</tp:taxon-name-part> <tp:taxon-name-part taxon-name-part-type="species" reg="tongbiguanensis">tongbiguanensis</tp:taxon-name-part></tp:taxon-name>
                    </th><th rowspan="1" colspan="1">
                      <tp:taxon-name><tp:taxon-name-part taxon-name-part-type="genus" reg="Aeschynanthus">A.</tp:taxon-name-part> <tp:taxon-name-part taxon-name-part-type="species" reg="tubulosus">tubulosus</tp:taxon-name-part></tp:taxon-name>
                    </th><th rowspan="1" colspan="1">
                      <tp:taxon-name><tp:taxon-name-part taxon-name-part-type="genus" reg="Aeschynanthus">A.</tp:taxon-name-part> <tp:taxon-name-part taxon-name-part-type="species" reg="humilis">humilis</tp:taxon-name-part></tp:taxon-name>
                    </th></tr><tr><td rowspan="1" colspan="1">Leaf blade</td><td rowspan="1" colspan="1">oblanceolate to spatulate</td><td rowspan="1" colspan="1">elliptic to ovate</td><td rowspan="1" colspan="1">oblanceolate to spatulate</td></tr><tr><td rowspan="1" colspan="1">Inflorescence</td><td rowspan="1" colspan="1">cymes pseudoterminal, 1–3-flowered</td><td rowspan="1" colspan="1">cymes axillary, 1-flowered</td><td rowspan="1" colspan="1">cymes pseudoterminal, 1–4-flowered</td></tr><tr><td rowspan="1" colspan="1">Corolla</td><td rowspan="1" colspan="1">13–18 mm, outside glandular</td><td rowspan="1" colspan="1">30–35 mm, outside glabrous</td><td rowspan="1" colspan="1">15–28 mm, outside sparsely puberulent</td></tr><tr><td rowspan="1" colspan="1">Calyx</td><td rowspan="1" colspan="1">6–8 mm, outside glandular</td><td rowspan="1" colspan="1">5–9 mm, outside glabrous</td><td rowspan="1" colspan="1">1–4.2 mm, outside puberulent</td></tr><tr><td rowspan="1" colspan="1">Pistil</td><td rowspan="1" colspan="1">included, glandular</td><td rowspan="1" colspan="1">exserted, glabrous</td><td rowspan="1" colspan="1">exserted, puberulent</td></tr><tr><td rowspan="1" colspan="1">Stamens</td><td rowspan="1" colspan="1">included, nearly equal</td><td rowspan="1" colspan="1">exserted, strongly dimorphic</td><td rowspan="1" colspan="1">exserted, strongly dimorphic</td></tr><tr><td rowspan="1" colspan="1">Flower phenology</td><td rowspan="1" colspan="1">Dec–Feb</td><td rowspan="1" colspan="1">March</td><td rowspan="1" colspan="1">Sept–Oct</td></tr></tbody></table></table-wrap></tp:treatment-sec><tp:treatment-sec sec-type="material" id="SECID0E5NAE"><title>Type.</title><p>China • Yunnan Province, Dehong Dai and Jingpo Autonomous Prefecture, Yingjiang County, Tongbiguan town, Banggetong, <named-content xmlns:xlink="http://www.w3.org/1999/xlink" content-type="dwc:verbatimCoordinates" xlink:type="simple"><named-content content-type="geo-json" specific-use="{&#34;type&#34;:&#34;Point&#34;,&#34;coordinates&#34;:[97.650761,24.604597]}" id="NCID0EHOAE" xlink:type="simple">24°36'16.55"N, 97°39'02.74"E</named-content></named-content>, ca. 1298 m, 20 Dec 2024 (fl.), <italic>Cai Lei &amp; Wang Li-Yan CL622</italic> (holotype: KUN!; isotypes: KUN! IBK!).</p></tp:treatment-sec><tp:treatment-sec sec-type="description" id="SECID0EOOAE"><title>Description.</title><p>Epiphytic small shrubs, erect and branched. Young stem green, lanuginose; the second-year branches brown, manicate. Leaves opposite or 3-verticillate; petiole ca. 3 mm long; leaf blade leathery, oblanceolate to spatulate, 7–25 mm × 6–12 mm, weakly dentate at margins, sparsely ciliate, adaxial surface green, abaxial surface pale green, glabrous on both surfaces, lateral veins obscure. Cymes pseudoterminal, 1–3 flowers; pedicel, calyx, abaxial petal surface, ovary, and style are all covered with dark glandular trichomes; pedicel 8–15 mm, greenish yellow with purplish spots; calyx greenish yellow, 6–8 mm, 5-lobed from below middle, narrowly lanceolate, apex acute. Corolla 13–18 mm long, tubular, strongly oblique mouth, inflated at middle, externally red or reddish orange, abaxial surface orange-yellow, entirely glabrous except for sparsely papillae near base, with purplish red spots at margin; lobes ca. 3 mm long, erect, neither reflexed nor spreading, apex rounded. Stamens and stigma included. Stamens 4, staminode ca. 1 mm long; anthers oblong, pollen pale yellow. Filaments nearly equal, glabrous, creamy yellow at the base, gradually changing to purplish red at the top. Pistil ca. 5 mm long, yellowish green; ovary 6–8 mm long. Fruit and seed not observed.</p></tp:treatment-sec><tp:treatment-sec sec-type="phenology" id="SECID0ETOAE"><title>Phenology.</title><p>Flowers from December to February (the following year).</p></tp:treatment-sec><tp:treatment-sec sec-type="distribution" id="SECID0EYOAE"><title>Distribution and habitat.</title><p>At present, <italic><tp:taxon-name><tp:taxon-name-part taxon-name-part-type="genus" reg="Aeschynanthus">Aeschynanthus</tp:taxon-name-part> <tp:taxon-name-part taxon-name-part-type="species" reg="tongbiguanensis">tongbiguanensis</tp:taxon-name-part></tp:taxon-name></italic> is known only from its type locality in Tongbiguan, Yingjiang County, China, where it grows on tree trunks in evergreen forests at an elevation of ca. 1300 m.</p></tp:treatment-sec><tp:treatment-sec sec-type="etymology" id="SECID0EJPAE"><title>Etymology.</title><p>The specific epithet ‘tongbiguanensis’ refers to the type locality where the new species was found, Tongbiguan Township, Yingjiang County, Yunnan Province, China.</p></tp:treatment-sec><tp:treatment-sec sec-type="Vernacular name" id="SECID0EYPAE"><title>Vernacular name.</title><p>铜壁关芒毛苣苔 Tong Bi Guan Mang Mao Ju Tai.</p></tp:treatment-sec><tp:treatment-sec sec-type="notes" id="SECID0E4PAE"><title>Notes.</title><p>Two epiphytic, shrub-like <italic><tp:taxon-name><tp:taxon-name-part taxon-name-part-type="genus" reg="Aeschynanthus">Aeschynanthus</tp:taxon-name-part></tp:taxon-name></italic> species were collected from adjacent sites in Tongbiguan Town, Yunnan Province, China. We confirmed one as the known species <italic><tp:taxon-name><tp:taxon-name-part taxon-name-part-type="genus" reg="Aeschynanthus">Aeschynanthus</tp:taxon-name-part> <tp:taxon-name-part taxon-name-part-type="species" reg="tubulosus">tubulosus</tp:taxon-name-part></tp:taxon-name></italic> (Fig. <xref ref-type="fig" rid="F3">3</xref>), while the other represents a previously undescribed species, which we formally describe here as <italic><tp:taxon-name><tp:taxon-name-part taxon-name-part-type="genus" reg="Aeschynanthus">Aeschynanthus</tp:taxon-name-part> <tp:taxon-name-part taxon-name-part-type="species" reg="tongbiguanensis">tongbiguanensis</tp:taxon-name-part></tp:taxon-name></italic>. Currently, only about a dozen individuals have been observed on a few trees, with the overall population status remaining unclear. Therefore, its conservation status is assessed as Data Deficient (<abbrev xmlns:xlink="http://www.w3.org/1999/xlink" xlink:title="Data Deficient" id="ABBRID0EERAE" xlink:type="simple">DD</abbrev>).</p><fig id="F3" position="float" orientation="portrait"><object-id xmlns:xlink="http://www.w3.org/1999/xlink" content-type="doi" xlink:type="simple">10.3897/phytokeys.265.167339.figure3</object-id><object-id xmlns:xlink="http://www.w3.org/1999/xlink" content-type="arpha" xlink:type="simple">BCEFEB22-7896-5F6B-8D74-F8820E18FE3A</object-id><label>Figure 3.</label><caption><p><italic><tp:taxon-name><tp:taxon-name-part taxon-name-part-type="genus" reg="Aeschynanthus">Aeschynanthus</tp:taxon-name-part> <tp:taxon-name-part taxon-name-part-type="species" reg="tubulosus">tubulosus</tp:taxon-name-part></tp:taxon-name></italic> J. Anthony. A. Flowering plant; B. Leaf surfaces; C. Flower in side view; D. Opened corolla; E. Calyx, ovary, and pistil; F. Fruit. Scale bars: 1 cm (photographed by Cai Lei and Lin Lie Wen).</p></caption><graphic xmlns:xlink="http://www.w3.org/1999/xlink" xlink:href="phytokeys-265-241_article-167339__-g003.jpg" position="float" orientation="portrait" xlink:type="simple" id="oo_1457705.jpg"><uri content-type="original_file" xlink:type="simple">https://binary.pensoft.net/fig/1457705</uri></graphic></fig></tp:treatment-sec><ref-list><ref id="B18"><mixed-citation xmlns:xlink="http://www.w3.org/1999/xlink" xlink:type="simple"><person-group><name name-style="western"><surname>Wang</surname><given-names>WT</given-names></name><name name-style="western"><surname>Pan</surname><given-names>KY</given-names></name><name name-style="western"><surname>Li</surname><given-names>ZY</given-names></name></person-group> (<year>1990</year>) <article-title><tp:taxon-name><tp:taxon-name-part taxon-name-part-type="family">Gesneriaceae</tp:taxon-name-part></tp:taxon-name>.</article-title> In: <person-group><name name-style="western"><surname>Wang</surname><given-names>WT</given-names></name></person-group> (<role>Ed.</role>) <issue-title>Flora Reipublicae Popularis Sinicae (Vol.</issue-title><source>69). Science Press, Beijing</source>, <fpage>498</fpage>–<lpage>527</lpage>.</mixed-citation></ref><ref id="B14"><mixed-citation xmlns:xlink="http://www.w3.org/1999/xlink" xlink:type="simple"><person-group><name name-style="western"><surname>Middleton</surname><given-names>D</given-names></name></person-group> (<year>2009</year>) <article-title>A revision of <italic><tp:taxon-name><tp:taxon-name-part taxon-name-part-type="genus">Aeschynanthus</tp:taxon-name-part></tp:taxon-name></italic> (<tp:taxon-name><tp:taxon-name-part taxon-name-part-type="family">Gesneriaceae</tp:taxon-name-part></tp:taxon-name>) in Cambodia, Laos and Vietnam.</article-title><source>Edinburgh Journal of Botany</source><volume>66</volume>: <fpage>391</fpage>–<lpage>446</lpage>. <ext-link xlink:href="10.1017/S0960428609990047" ext-link-type="doi" xlink:type="simple">https://doi.org/10.1017/S0960428609990047</ext-link></mixed-citation></ref></ref-list></tp:taxon-treatment>
