# Supplementary material for: ﻿Two new species, one new record, and one new synonym of Aeschynanthus (Gesneriaceae) from China
Source: PhytoKeys. 2025 Nov 4;265:241–55. doi: 10.3897/phytokeys.265.167339 (PMC12606072; doi:10.3897/phytokeys.265.167339)
Supplement: XML Treatment for Aeschynanthus jouyi [file phytokeys.265.167339-treatment3.xml]

<!DOCTYPE tp:taxon-treatment
  PUBLIC "-//TaxonX//DTD Taxonomic Treatment Publishing DTD v0 20100105//EN" "tax-treatment-NSO.dtd">
<tp:taxon-treatment xmlns:tp="http://www.plazi.org/taxpub"><tp:treatment-meta><kwd-group><label>Taxon classification</label><kwd>
                <named-content content-type="kingdom">Plantae</named-content>
              </kwd><kwd>
                <named-content content-type="order">Lamiales</named-content>
              </kwd><kwd>
                <named-content content-type="family">Gesneriaceae</named-content>
              </kwd></kwd-group><mixed-citation publication-type="journal"><person-group><name><surname>Lin</surname><given-names>Lie-Wen</given-names></name><name><surname>Wang</surname><given-names>Li-Yan</given-names></name><name><surname>Guo</surname><given-names>Yong-Jie</given-names></name><name><surname>Cai</surname><given-names>Lei</given-names></name></person-group><article-title>﻿Two new species, one new record, and one new synonym of <italic><tp:taxon-name><tp:taxon-name-part taxon-name-part-type="genus" reg="Aeschynanthus">Aeschynanthus</tp:taxon-name-part></tp:taxon-name></italic> (<tp:taxon-name><tp:taxon-name-part taxon-name-part-type="family">Gesneriaceae</tp:taxon-name-part></tp:taxon-name>) from China</article-title><source>PhytoKeys</source><day>04</day><month>11</month><year>2025</year><volume>265</volume><fpage>241</fpage><lpage>255</lpage><pub-id pub-id-type="doi">10.3897/phytokeys.265.167339</pub-id></mixed-citation></tp:treatment-meta><tp:nomenclature><label>﻿</label><tp:taxon-name><object-id xmlns:xlink="http://www.w3.org/1999/xlink" content-type="arpha" xlink:type="simple">4F415523-4EDF-5D3C-A92F-2CD038DBF0CE</object-id>
              <tp:taxon-name-part taxon-name-part-type="genus" reg="Aeschynanthus">Aeschynanthus</tp:taxon-name-part>
              <tp:taxon-name-part taxon-name-part-type="species" reg="jouyi">jouyi</tp:taxon-name-part>
            </tp:taxon-name><tp:taxon-authority>D.J.Middleton</tp:taxon-authority><xref ref-type="fig" rid="F4">Fig. 4</xref><tp:nomenclature-citation-list><tp:nomenclature-citation><tp:taxon-name>
                  <tp:taxon-name-part taxon-name-part-type="genus" reg="Aeschynanthus">Aeschynanthus</tp:taxon-name-part> <tp:taxon-name-part taxon-name-part-type="species" reg="jouyi">jouyi</tp:taxon-name-part></tp:taxon-name><comment>D.J.Middleton, Edinb. J. Bot. 66 (3): 417. 2009.</comment></tp:nomenclature-citation></tp:nomenclature-citation-list></tp:nomenclature><tp:treatment-sec sec-type="material" id="SECID0E1TAE"><title>Type.</title><p>Vietnam • Lao Cai, Van Ban District, Liem Phu, Hoang Lien Mountain Range, Ta Xa Mountain close to the Nam Qua River, <italic>Northern Vietnam First Darwin Expedition, #105</italic> (holotype: E [barcode E00294857]; isotype: P [barcode P00697843]).</p></tp:treatment-sec><tp:treatment-sec sec-type="distribution" id="SECID0ECUAE"><title>Distribution and habitat.</title><p>In China, <italic><tp:taxon-name><tp:taxon-name-part taxon-name-part-type="genus" reg="Aeschynanthus">Aeschynanthus</tp:taxon-name-part> <tp:taxon-name-part taxon-name-part-type="species" reg="jouyi">jouyi</tp:taxon-name-part></tp:taxon-name></italic> is found in Malipo County, Yunnan, where it grows on trees in broad-leaved forests at 800–1000 m near the Sino–Vietnam border. It is also distributed in montane forests of northern Vietnam at 450–1500 m.</p></tp:treatment-sec><tp:treatment-sec sec-type="Vernacular name" id="SECID0ETUAE"><title>Vernacular name.</title><p>中越芒毛苣苔 Zhong Yue Mang Mao Ju Tai.</p></tp:treatment-sec><tp:treatment-sec sec-type="material" id="SECID0EYUAE"><title>Specimens examined.</title><p>China • Yunnan Province, Malipo County, Xiajinchang Township, Huangtian Village (cultivated in Kunming Botanical Garden), 28 Jun 2018 (fl), <italic>Cai Lei CL2018062801</italic> (KUN!); • Yunnan Province, Malipo County, Tianbao Township, Kangjiatang, <named-content xmlns:xlink="http://www.w3.org/1999/xlink" content-type="dwc:verbatimCoordinates" xlink:type="simple"><named-content content-type="geo-json" specific-use="{&#34;type&#34;:&#34;Point&#34;,&#34;coordinates&#34;:[104.823833,23.019139]}" id="NCID0EDVAE" xlink:type="simple">23°1'8.9"N, 104°49'25.8"E</named-content></named-content>, ca. 1200 m, 13 August 2019 (fl), <italic>Ya Ji-Dong &amp; Zhang Wei 19CS18574</italic> (KUN!).</p></tp:treatment-sec><tp:treatment-sec sec-type="description" id="SECID0EKVAE"><title>Description.</title><p>Epiphyte with robust arching and pendulous stems; stems green, glabrous. Leaves opposite; petiole 1.5–3 mm long, green, glabrous; blade coriaceous, elliptic, dark green above, paler beneath, occasionally reddish-tinged, not marbled, 3.5–6.5 × 8–13 cm, apex acuminate, base acute to cuneate, glabrous above and beneath, punctate beneath, margin entire to weakly crenate towards apex, c.4 pairs of secondary veins, weakly visible. Inflorescence terminal, 2–7-flowered; peduncle 2–13 mm long; pedicels 12–21 mm long, green, glabrous. Calyx with a long tube and free lobes, tube not clasping corolla and erect at top, green or maroon, glabrous, 28–35 mm long; tube 18–25 mm long; lobes narrowly triangular, erect, 8–11 × 2.8–4 mm, apex acute. Corolla 7.5–8.5 cm long, tube broad at base, externally bright red, internally pale red, lobes bright red, internally red with darker markings on lower 3 lobes; upper lobes oblong, not spreading or reflexed, almost appearing as a single lobe, apex rounded; lateral lobes oblong, spreading to reflexed; lower lobe oblong, spreading to reflexed, apex rounded to truncate; outside with small glandular hairs, inside with scattered glandular hairs throughout except at base. Stamens slightly exserted, fused in 2 pairs; filaments pale orange at base and red higher, sparsely glandular pubescent, anthers orange; anterior filaments inserted, 3.0–4.5 cm long; staminode c.2.5 mm long. Pollen ochre. Disk 5-crenate. Pistil c.7.5 cm long, glabrous; ovary pale green, c.26 mm long, glabrous; style c.11.5 mm long, glabrous. Fruit unknown.</p><fig id="F4" position="float" orientation="portrait"><object-id xmlns:xlink="http://www.w3.org/1999/xlink" content-type="doi" xlink:type="simple">10.3897/phytokeys.265.167339.figure4</object-id><object-id xmlns:xlink="http://www.w3.org/1999/xlink" content-type="arpha" xlink:type="simple">86E4EAE1-7E96-59B9-B6C5-A396FA0BE9CA</object-id><label>Figure 4.</label><caption><p><italic><tp:taxon-name><tp:taxon-name-part taxon-name-part-type="genus" reg="Aeschynanthus">Aeschynanthus</tp:taxon-name-part> <tp:taxon-name-part taxon-name-part-type="species" reg="jouyi">jouyi</tp:taxon-name-part></tp:taxon-name></italic> D.J. Middleton. A. Flowering plant; B. Leaf surfaces; C. Flower in front view; D. Flower in side view; E. Opened corolla; F. Calyx, ovary, and pistil. Scale bars: 1 cm (photographed by Cai Lei and Lin Lie Wen).</p></caption><graphic xmlns:xlink="http://www.w3.org/1999/xlink" xlink:href="phytokeys-265-241_article-167339__-g004.jpg" position="float" orientation="portrait" xlink:type="simple" id="oo_1457706.jpg"><uri content-type="original_file" xlink:type="simple">https://binary.pensoft.net/fig/1457706</uri></graphic></fig></tp:treatment-sec><tp:treatment-sec sec-type="phenology" id="SECID0EHWAE"><title>Phenology.</title><p>Flowering from June to August.</p></tp:treatment-sec><tp:treatment-sec sec-type="notes" id="SECID0EMWAE"><title>Notes.</title><p>The type collection is taken from a plant in the greenhouse at the Royal Botanic Garden Edinburgh, which was originally collected from Lao Cai Province, northern Vietnam (Middleton, 2009). We recently collected this species in Malipo County along the China-Vietnam border. While the type specimens and original description characterize the leaves as pale green abaxially with green calyx, the specimens we collected in China exhibit maroon calyx and occasionally reddish-tinged leaf undersurfaces, with no other significant morphological differences.</p></tp:treatment-sec></tp:taxon-treatment>
