# Supplementary material for: ﻿Two new species, one new record, and one new synonym of Aeschynanthus (Gesneriaceae) from China
Source: PhytoKeys. 2025 Nov 4;265:241–55. doi: 10.3897/phytokeys.265.167339 (PMC12606072; doi:10.3897/phytokeys.265.167339)
Supplement: XML Treatment for Aeschynanthus wardii [file phytokeys.265.167339-treatment4.xml]

<!DOCTYPE tp:taxon-treatment
  PUBLIC "-//TaxonX//DTD Taxonomic Treatment Publishing DTD v0 20100105//EN" "tax-treatment-NSO.dtd">
<tp:taxon-treatment xmlns:tp="http://www.plazi.org/taxpub"><tp:treatment-meta><kwd-group><label>Taxon classification</label><kwd>
                <named-content content-type="kingdom">Plantae</named-content>
              </kwd><kwd>
                <named-content content-type="order">Lamiales</named-content>
              </kwd><kwd>
                <named-content content-type="family">Gesneriaceae</named-content>
              </kwd></kwd-group><mixed-citation publication-type="journal"><person-group><name><surname>Lin</surname><given-names>Lie-Wen</given-names></name><name><surname>Wang</surname><given-names>Li-Yan</given-names></name><name><surname>Guo</surname><given-names>Yong-Jie</given-names></name><name><surname>Cai</surname><given-names>Lei</given-names></name></person-group><article-title>﻿Two new species, one new record, and one new synonym of <italic><tp:taxon-name><tp:taxon-name-part taxon-name-part-type="genus" reg="Aeschynanthus">Aeschynanthus</tp:taxon-name-part></tp:taxon-name></italic> (<tp:taxon-name><tp:taxon-name-part taxon-name-part-type="family">Gesneriaceae</tp:taxon-name-part></tp:taxon-name>) from China</article-title><source>PhytoKeys</source><day>04</day><month>11</month><year>2025</year><volume>265</volume><fpage>241</fpage><lpage>255</lpage><pub-id pub-id-type="doi">10.3897/phytokeys.265.167339</pub-id></mixed-citation></tp:treatment-meta><tp:nomenclature><label>﻿</label><tp:taxon-name><object-id xmlns:xlink="http://www.w3.org/1999/xlink" content-type="arpha" xlink:type="simple">4EBE3992-CE85-5619-AF20-D49BB1A212A2</object-id>
              <tp:taxon-name-part taxon-name-part-type="genus" reg="Aeschynanthus">Aeschynanthus</tp:taxon-name-part>
              <tp:taxon-name-part taxon-name-part-type="species" reg="wardii">wardii</tp:taxon-name-part>
            </tp:taxon-name><tp:taxon-authority>Merr., Brittonia 4: 173. 1941.</tp:taxon-authority><xref ref-type="fig" rid="F5">Fig. 5</xref><tp:nomenclature-citation-list><tp:nomenclature-citation><tp:taxon-name>
                  <tp:taxon-name-part taxon-name-part-type="genus" reg="Aeschynanthus">Aeschynanthus</tp:taxon-name-part> <tp:taxon-name-part taxon-name-part-type="species" reg="maoi">maoi</tp:taxon-name-part></tp:taxon-name><comment>Debta &amp; A.Shenoy, Brittonia 76:162 (2024), syn. nov. Type. India: Arunachal Pradesh, Lower Dibang Valley district, near Hunli, <named-content xmlns:xlink="http://www.w3.org/1999/xlink" content-type="dwc:verbatimCoordinates" xlink:type="simple"><named-content content-type="geo-json" specific-use="{&#34;type&#34;:&#34;Point&#34;,&#34;coordinates&#34;:[95.946778,28.335944]}" id="NCID0EPYAE" xlink:type="simple">28°20'09.4"N, 95°56'48.4"E</named-content></named-content>, ca. 1,190 m, 18 Oct 2022 (fl.), <italic>M.R. Debta &amp; A. Shenoy 44200</italic> (holotype: ARUN, barcode ARUN000030895; isotypes: ARUN, barcode ARUN000030893; CAL; CALI).</comment></tp:nomenclature-citation></tp:nomenclature-citation-list></tp:nomenclature><tp:treatment-sec sec-type="material" id="SECID0EWYAE"><title>Type.</title><p>Upper Burma or southeastern Tibet • location not indicated, 4000–5000 ft, 22 Nov. 1931, <italic>F. Kingdon-Ward, 10170</italic> (isotype: BM [barcode BM000883858]; A [barcode A00057319]).</p></tp:treatment-sec><tp:treatment-sec sec-type="distribution" id="SECID0E5YAE"><title>Distribution and habitat.</title><p>W &amp; NW Yunnan and SE Xizang (China); also N Myanmar and NE India. It grows on the surfaces of trees or stones under broad-leaved forests at 800–2500 m.</p></tp:treatment-sec><tp:treatment-sec sec-type="Taxonomic discussion" id="SECID0EDZAE"><title>Taxonomic discussion.</title><p><italic><tp:taxon-name><tp:taxon-name-part taxon-name-part-type="genus" reg="Aeschynanthus">Aeschynanthus</tp:taxon-name-part> <tp:taxon-name-part taxon-name-part-type="species" reg="wardii">wardii</tp:taxon-name-part></tp:taxon-name></italic> was described from southeast Xizang or Upper Burma in the original description in 1931 (with doubt over the exact location expressed in the protologue) and later found in Yunnan Province, China (<xref ref-type="bibr" rid="B9">Li 1983</xref>; <xref ref-type="bibr" rid="B13">Merrill 1941</xref>). In 2022, Debta et al. collected an <italic><tp:taxon-name><tp:taxon-name-part taxon-name-part-type="genus" reg="Aeschynanthus">Aeschynanthus</tp:taxon-name-part></tp:taxon-name></italic> species in the southern slope region of the Himalayas and described it as <italic><tp:taxon-name><tp:taxon-name-part taxon-name-part-type="genus" reg="Aeschynanthus">A.</tp:taxon-name-part> <tp:taxon-name-part taxon-name-part-type="species" reg="maoi">maoi</tp:taxon-name-part></tp:taxon-name></italic> (<xref ref-type="bibr" rid="B6">Debta et al. 2024</xref>). The authors proposed that <italic><tp:taxon-name><tp:taxon-name-part taxon-name-part-type="genus" reg="Aeschynanthus">A.</tp:taxon-name-part> <tp:taxon-name-part taxon-name-part-type="species" reg="maoi">maoi</tp:taxon-name-part></tp:taxon-name></italic> can be distinguished from <italic><tp:taxon-name><tp:taxon-name-part taxon-name-part-type="genus" reg="Aeschynanthus">A.</tp:taxon-name-part> <tp:taxon-name-part taxon-name-part-type="species" reg="wardii">wardii</tp:taxon-name-part></tp:taxon-name></italic> by differences in bract shape/size, calyx lobe morphology, and flower coloration. However, these two species show certain similarities in many morphological features, particularly in vegetative parts and corolla shape. Based on extensive field observations, we noticed that bract and calyx traits, as well as flower color, exhibit substantial intraspecific variation (Fig. <xref ref-type="fig" rid="F5">5</xref>), rendering these features unreliable for species delimitation. Moreover, the Gaoligong Mountains in Yunnan, southeastern Xizang, northern Myanmar, and parts of northeastern India share similar climates and vegetation. In our previous field investigations, we frequently encountered numerous species distributed across national borders. After carefully reviewing the relevant high-definition ink lines and color image information in the article and considering the normal population variation of this species, we suggest that <italic><tp:taxon-name><tp:taxon-name-part taxon-name-part-type="genus" reg="Aeschynanthus">A.</tp:taxon-name-part> <tp:taxon-name-part taxon-name-part-type="species" reg="maoi">maoi</tp:taxon-name-part></tp:taxon-name></italic> should be reduced to a synonym of <italic><tp:taxon-name><tp:taxon-name-part taxon-name-part-type="genus" reg="Aeschynanthus">A.</tp:taxon-name-part> <tp:taxon-name-part taxon-name-part-type="species" reg="wardii">wardii</tp:taxon-name-part></tp:taxon-name></italic>.</p><fig id="F5" position="float" orientation="portrait"><object-id xmlns:xlink="http://www.w3.org/1999/xlink" content-type="doi" xlink:type="simple">10.3897/phytokeys.265.167339.figure5</object-id><object-id xmlns:xlink="http://www.w3.org/1999/xlink" content-type="arpha" xlink:type="simple">0BC3418A-4BD7-5DBB-8E3C-5D4D69CE13B8</object-id><label>Figure 5.</label><caption><p><italic><tp:taxon-name><tp:taxon-name-part taxon-name-part-type="genus" reg="Aeschynanthus">Aeschynanthus</tp:taxon-name-part> <tp:taxon-name-part taxon-name-part-type="species" reg="wardii">wardii</tp:taxon-name-part></tp:taxon-name></italic> Merr. A–B. Plant in flowering; C–F. Flowers in side view. The white arrow represents 0.5 cm. (A, C: photographed by Guo Shi-Wei in Lushui; B, E, F: photographed by Guo Yong-Jie in Yingjiang; D: photographed by Liu Cheng in Fugong).</p></caption><graphic xmlns:xlink="http://www.w3.org/1999/xlink" xlink:href="phytokeys-265-241_article-167339__-g005.jpg" position="float" orientation="portrait" xlink:type="simple" id="oo_1457707.jpg"><uri content-type="original_file" xlink:type="simple">https://binary.pensoft.net/fig/1457707</uri></graphic></fig></tp:treatment-sec><tp:treatment-sec sec-type="Additional examined specimens" id="SECID0E13AE"><title>Additional examined specimens.</title><p>China • Yunnan Province. Fugong County, on the way from Shiyueliang Township to Yaping, 27.1462519 N, 98.8177871 E, alt. 2040 m, 21 October, 2024, <italic>Liu Cheng et al. 24CS27228</italic> (KUN!); • Yingjiang County, Zhina Township, on the surface of the tree trunk, <named-content xmlns:xlink="http://www.w3.org/1999/xlink" content-type="dwc:verbatimCoordinates" xlink:type="simple"><named-content content-type="geo-json" specific-use="{&#34;type&#34;:&#34;Point&#34;,&#34;coordinates&#34;:[98.046442,25.204550]}" id="NCID0EI4AE" xlink:type="simple">25°12'16.38"N, 98°2'47.19"E</named-content></named-content>, alt. 1535 m, 26 September, 2024, <italic>Guo Yong-Jie et al. 24CS26803</italic> (KUN!); • Yingjiang County, Zhina Township, Zhidong Village, Dazhupeng, on stone surfaces besides a river, <named-content xmlns:xlink="http://www.w3.org/1999/xlink" content-type="dwc:verbatimCoordinates" xlink:type="simple"><named-content content-type="geo-json" specific-use="{&#34;type&#34;:&#34;Point&#34;,&#34;coordinates&#34;:[98.112294,25.252244]}" id="NCID0EV4AE" xlink:type="simple">25°15'8.08"N, 98°6'44.26"E</named-content></named-content>, alt. 1327 m, 26 October, 2023, <italic>Guo Yong-Jie et al. 23CS25289</italic> (KUN!); • Lushui City, Liuku Township, Pailuba Village, Achidahe, on stone surfaces, <named-content xmlns:xlink="http://www.w3.org/1999/xlink" content-type="dwc:verbatimCoordinates" xlink:type="simple"><named-content content-type="geo-json" specific-use="{&#34;type&#34;:&#34;Point&#34;,&#34;coordinates&#34;:[98.848900,25.848900]}" id="NCID0E64AE" xlink:type="simple">25°50'56.04"N, 98°50'56.04"E</named-content></named-content>, alt. 1697 m, 11 October, 2019, <italic>Guo Shi-Wei et al. KIBDZL212B02</italic> (KUN!); • Gongshan County, Dulongjiang Township, alt. 1500–1600 m, 8 August, 1982, Qing Zang Dui, 9074 (PE); • Jingdong County, Wuliangshan, alt. 2300 m, 7 November, 1956, <italic>Qiu Bing-Yun et al.</italic>, <italic>53453</italic> (PE); • Monting, Kiukiang Valley, alt. 1350 m, 24 September, 1938, <italic>T.T.Yu et al. 20410</italic> (PE); • Shang-pa, alt. 2800 m, 10 October, 1934, <italic>H.T.Tsai et al. 58702</italic> (IBSC); • Shang-pa, 10 October, 1933, <italic>H.T.Tsai et al. 58702</italic> (PE); • Shang-pa, alt. 2000 m,18 September, 1933, <italic>H.T.Tsai et al. 54336</italic> (PE); • Hills to the Northwest of Tengyueh, alt. 1666 m, January, 1913, <italic>George Forrest et al. 9499</italic> (PE).</p></tp:treatment-sec><tp:treatment-sec sec-type="description" id="SECID0EU5AE"><title>Description.</title><p>Stems 1–2 m, glabrous. Leaves opposite; petiole 0.7–1.5 cm; leaf blade narrowly elliptic to ovate or obovate, 5.5–10 × 1.6–3.9 cm, leathery to papery, glabrous, adaxially drying smooth, abaxially few punctate, base cuneate to rounded, margin entire to shallowly crenulate, apex caudate to acuminate; lateral veins indistinct. Cymes axillary, 1–4 (–10)-flowered; peduncle absent to 0.5 (–1) cm; bracts persistent or deciduous, green, lanceolate to narrowly ovate, 5–18 × 2–7 mm. Pedicel 4–10 mm, glabrous. Calyx green, 5–sect from base; segments lanceolate–linear, 7–9 × 1.1–1.5 mm, outside glabrous. Corolla color highly variable: red, orange-red, purplish-red, wine-red, or nearly flesh-colored, ca. 3.5 cm, outside glabrous, inside sparsely glandular puberulent below abaxial lip, without tufts of hairs, mouth oblique; limb indistinctly 2-lipped; adaxial lip erect, ca. 4.5 mm; abaxial lip reflexed, ca. 4.5 mm. Stamens exserted; filaments 1.4–2 cm; anthers coherent in pairs at apex, 1.5–2 mm; staminode ca. 0.6 mm. Pistil ca. 3.5 cm; ovary sparsely glandular puberulent. Style ca. 7 mm, sparsely glandular puberulent. Capsule 7–10 cm. Seeds with 1 hairlike appendage at each end, appendages 1.5–2.5 mm.</p></tp:treatment-sec><tp:treatment-sec sec-type="phenology" id="SECID0EZ5AE"><title>Phenology.</title><p>Flowering from June to December.</p></tp:treatment-sec><tp:treatment-sec sec-type="Vernacular name" id="SECID0E55AE"><title>Vernacular name.</title><p>狭花芒毛苣苔 Xia Hua Mang Mao Ju Tai.</p></tp:treatment-sec><ref-list><ref id="B9"><mixed-citation xmlns:xlink="http://www.w3.org/1999/xlink" xlink:type="simple"><person-group><name name-style="western"><surname>Li</surname><given-names>HW</given-names></name></person-group> (<year>1983</year>) <article-title>Notulae de Plantis Aeschynanthi e Yunnan.</article-title><source>Yunnan Zhi Wu Yan Jiu</source><volume>5</volume>(<issue>1</issue>): <fpage>25</fpage>–<lpage>38</lpage>.</mixed-citation></ref><ref id="B13"><mixed-citation xmlns:xlink="http://www.w3.org/1999/xlink" xlink:type="simple"><person-group><name name-style="western"><surname>Merrill</surname><given-names>ED</given-names></name></person-group> (<year>1941</year>) <article-title>The upper burma plants collected by captain F. Kingdon Ward on the vernay-cutting expedition, 1938–39.</article-title><source>Brittonia</source><volume>4</volume>(<issue>1</issue>): <fpage>173</fpage>–<lpage>174</lpage>. <ext-link xlink:href="10.2307/2804985" ext-link-type="doi" xlink:type="simple">https://doi.org/10.2307/2804985</ext-link></mixed-citation></ref><ref id="B6"><mixed-citation xmlns:xlink="http://www.w3.org/1999/xlink" xlink:type="simple"><person-group><name name-style="western"><surname>Debta</surname><given-names>MR</given-names></name><name name-style="western"><surname>Shenoy</surname><given-names>A</given-names></name><name name-style="western"><surname>Akhil</surname><given-names>MK</given-names></name><name name-style="western"><surname>Nampy</surname><given-names>S</given-names></name></person-group> (<year>2024</year>) <article-title><italic><tp:taxon-name><tp:taxon-name-part taxon-name-part-type="genus">Aeschynanthus</tp:taxon-name-part> <tp:taxon-name-part taxon-name-part-type="species">maoi</tp:taxon-name-part></tp:taxon-name></italic>, a new species of <tp:taxon-name><tp:taxon-name-part taxon-name-part-type="family">Gesneriaceae</tp:taxon-name-part></tp:taxon-name> from Arunachal Pradesh, India.</article-title><source>Brittonia</source><volume>76</volume>(<issue>2</issue>): <fpage>161</fpage>–<lpage>167</lpage>. <ext-link xlink:href="10.1007/s12228-024-09790-2" ext-link-type="doi" xlink:type="simple">https://doi.org/10.1007/s12228-024-09790-2</ext-link></mixed-citation></ref></ref-list></tp:taxon-treatment>
